# Supplementary material for: Characterization of neutralizing antibody with prophylactic and therapeutic efficacy against SARS-CoV-2 in rhesus monkeys
Source: Nat Commun. 2020 Nov 13;11:5752. doi: 10.1038/s41467-020-19568-1 (PMC7666115; doi:10.1038/s41467-020-19568-1)
Supplement: Supplementary file 4 — Source Data [file 41467_2020_19568_MOESM4_ESM.xlsx]

## Sheet: Figure 1a
		µg/ml	MW05	MW07	Control
		10	2.748	2.589	0.051
		3.33333	2.769	2.536	0.05
		1.11111	2.623	2.377	0.05
		0.37037	2.69	2.377	0.049
		0.123457	2.314	2.272	0.048
		0.0411523	1.672	1.88	0.05
		0.0137174	0.893	1.098	0.051
		0.00457247	0.392	0.49	0.05
		0.00152416	0.178	0.198	0.052
		0.000508053	0.096	0.103	0.052
		0.000169351	0.081	0.079	0.056
		5.64503e-05	0.059	0.071	0.052

## Sheet: Figure 1b
		µg/ml	MW05	Control
		20	0.088	2.97
		6.66667	0.097	2.782
		2.22222	0.136	2.952
		0.740741	0.229	3.083
		0.246914	0.5
		0.0823045	1.095
		0.0274348	2.367
		0.00914495	2.706
		0.00304832	2.865
		0.00101611	3.096
		0.000338702	3.141
		0.000112901	3.141

## Sheet: Figure 1c
		µg/ml	MW07	Control
		20	0.057	2.891
		6.66667	0.071	2.975
		2.22222	0.069	2.975
		0.740741	0.07	2.917
		0.246914	0.166
		0.0823045	0.197
		0.0274348	2.246
		0.00914495	2.935
		0.00304832	3.008
		0.00101611	2.968
		0.000338702	2.909
		0.000112901	2.819

## Sheet: Figure 1d
		FACS binding (MFI)
		µg/ml	MW05	MW07	ACE2	Control
		30	33918.3	43854.9	20462.5	1156.3
		10	33583.2	42774	19521	1035.2
		3.33333	27125.1	33420.4	18838.2	957.6
		1.11111	25391	32885.3	14700.7	996
		0.37037	21207.4	26443.7	8382.6	974.1
		0.123457	10194	17756.8	4325	975.7
		0.041152	4300.7	8100.4	2148.1	977.5
		0.013717	2217.8	3680.2	1424.4	1004.6
		0.004572	1377.9	2077.7	1188	975.7
		0.001524	1065.5	1388.9	1018.3	966.4
		0.000508	933.6	1167.4	948.1	936.2
		0.000169	899.7	1033.9	937.4	883.8

## Sheet: Figure 1f
		MW05						MW07
	µg/ml	SARS-CoV-2 S1	SARS-CoV S1	MERS-CoV S1	Control		µg/ml	SARS-CoV-2 S1	SARS-CoV S1	MERS-CoV S1	Control
	10	2.676	0.068	0.064	0.051		10	2.2	0.064	0.077	0.076
	3.33333	2.612	0.065	0.063	0.05		3.33333	2.154	0.061	0.054	0.054
	1.11111	2.569	0.061	0.061	0.05		1.11111	2.205	0.052	0.055	0.056
	0.37037	2.543	0.058	0.066	0.049		0.37037	2.026	0.052	0.048	0.047
	0.123457	1.89	0.055	0.055	0.048		0.123457	1.751	0.051	0.046	0.046
	0.0411523	0.424	0.061	0.061	0.05		0.0411523	1.316	0.049	0.046	0.046
	0.0137174	0.456	0.058	0.056	0.051		0.0137174	0.742	0.05	0.049	0.049
	0.00457247	0.525	0.062	0.062	0.05		0.00457247	0.338	0.051	0.046	0.046
	0.00152416	0.234	0.06	0.064	0.052		0.00152416	0.152	0.051	0.047	0.047
	0.000508053	0.099	0.062	0.062	0.052		0.000508053	0.082	0.05	0.048	0.048
	0.000169351	0.094	0.067	0.068	0.056		0.000169351	0.063	0.05	0.048	0.048
	5.64503e-05	0.086	0.052	0.075	0.052		5.64503e-05	0.063	0.055	0.052	0.052

## Sheet: Figure 1g
		MW05												MW07
	µg/ml	RBD/wt	RBD/N439K	RBD/V367F	RBD/G476S	RBD/V483A	RBD/Q414E	RBD/G446V	RBD/A475V	RBD/A520S	Control		µg/ml	RBD/wt	RBD/N439K	RBD/V367F	RBD/G476S	RBD/V483A	RBD/Q414E	RBD/G446V	RBD/A475V	RBD/A520S	Control
	1	2.669	2.768	2.929	2.965	2.569	2.684	2.625	2.823	2.869	0.05		1	2.739	2.845	2.879	2.98	2.768	2.892	2.819	2.892	2.856	0.067
	0.333333	2.822	2.822	2.942	3.127	2.768	2.76	2.61	2.836	2.78	0.055		0.333333	2.789	2.8	2.942	2.909	2.799	2.892	2.925	2.836	2.894	0.063
	0.111111	2.799	2.811	2.942	2.996	2.694	2.693	2.562	2.673	2.657	0.05		0.111111	2.883	2.811	2.956	2.98	2.788	2.952	2.896	3.099	2.894	0.066
	0.037037	2.653	2.589	2.903	2.923	2.515	2.564	2.339	2.548	2.51	0.052		0.037037	2.631	2.55	2.845	2.936	2.821	2.906	2.765	3.012	2.95	0.071
	0.012346	2.203	2.02	2.544	2.371	2.049	2.128	1.883	2.078	2.091	0.064		0.012346	2.203	1.985	2.277	2.427	2.582	2.577	2.331	2.43	2.657	0.061
	0.004115	1.421	1.164	1.651	1.42	1.275	1.39	1.3	1.429	1.288	0.053		0.004115	1.367	1.179	1.278	1.475	1.725	1.764	1.429	1.548	1.753	0.063
	0.001372	0.63	0.549	0.809	0.622	0.605	0.697	0.547	0.708	0.647	0.054		0.001372	0.662	0.552	0.597	0.719	0.839	0.861	0.671	0.73	0.843	0.067
	0.000457	0.269	0.236	0.351	0.255	0.275	0.311	0.237	0.315	0.296	0.052		0.000457	0.303	0.249	0.265	0.313	0.389	0.388	0.297	0.329	0.398	0.056
	0.000152	0.131	0.124	0.156	0.13	0.137	0.155	0.122	0.161	0.143	0.048		0.000152	0.149	0.135	0.127	0.154	0.179	0.188	0.149	0.162	0.182	0.06
	5.08e-05	0.087	0.083	0.096	0.076	0.092	0.096	0.08	0.097	0.094	0.057		5.08e-05	0.095	0.094	0.091	0.094	0.114	0.117	0.102	0.109	0.117	0.066
	1.69e-05	0.072	0.067	0.068	0.072	0.073	0.075	0.068	0.081	0.072	0.05		1.69e-05	0.082	0.099	0.071	0.072	0.089	0.096	0.083	0.09	0.087	0.063
	5.65e-06	0.07	0.069	0.061	0.057	0.067	0.074	0.069	0.075	0.068	0.058		5.65e-06	0.073	0.099	0.075	0.072	0.054	0.051	0.055	0.058	0.058	0.059

## Sheet: Figure 2a
	Neutralization assay on Huh 7 cells
	µg/ml	MW05
	28	99.6037	95.7157
	5.6	97.8537	98.6625
	1.12	94.5648	94.1517
	0.373333	75.5914	96.5088
	0.124444	78.1881	77.0687
	0.041481	54.6188	61.9281
	0.013827	47.7146	36.563
	0.002765	29.7818	6.14315
	0.000553		15.2798

## Sheet: Figure 2b
		Neutralization assay on Huh 7 cells
		µg/ml	MW07
		28	90.3129	93.7232
		5.6	92.8808	98.9731
		1.12	91.5562	96.5049
		0.373333	74.657	86.056
		0.124444	73.0901	71.505
		0.041481	37.9752	29.9763
		0.013827	20.2824	-6.9537
		0.002765
		0.000553	10.3464	-0.8533

## Sheet: Figure 2c
		Neutralization assay on Vero E6 cells
		µg/ml	MW05	ACE2-hFc	hIgG
		100	100	90	0
		15	100	0	0
		10	100	0	0
		5	100	0	0
		1.67	100	0	0
		1	100	0	0
		0.58	0	0	0
		0.1	0	0	0

## Sheet: Figure 2d
		Neutralization assay on Vero E6 cells
		µg/ml	MW07	ACE2-hFc	hIgG
		100		90	0
		15	100	0	0
		10		0	0
		5	100	0	0
		1.67	0	0	0
		1		0	0
		0.58	0	0	0
		0.1	0	0	0

[truncated: 19 more sheets: Figure 3a-b, Figure 3d, Figure 3e-f, Figure 3g, Figure 4b, Figure 4c, Figure 4e, Figure 4f, Sup Figure 1, Sup Figure 2, Sup Figure 3, Sup Figure 4a-b, Sup Figure 6, Sup Figure 7, Sup Figure 8a-b, Sul Figure 9a, Sup Figure 9b, Sup Figure 9c, Sup Figure 9d]
